# Supplementary material for: Unidirectional Mitochondrial Introgression Despite Limited Nuclear Admixture in North American Red‐Backed Voles, Clethrionomys rutilus and C. gapperi
Source: Ecol Evol. 2025 Nov 30;15(12):e72603. doi: 10.1002/ece3.72603 (PMC12665433; doi:10.1002/ece3.72603)
Supplement: Supplementary file 2 — Data S1: ece372603‐sup‐0002‐DataS1.xlsx. [file ECE3-15-e72603-s001.xlsx]

## Sheet: Sheet1
museum	field_number	catalog_number	SRA_BioSample	original_species_ID	updated_species_ID	country	state_province	locality	lat	long	collection_date	sex	tissue_type
KU	FN2532	KU:Mamm:174165	SAMN53032900	Myodes rutilus	Clethrionomys rutilus	USA	Alaska	Indian Point, north of LeConte Bay	NA	NA	2023-07-04	female	liver
KU	FN2533	KU:Mamm:174166	SAMN53032901	Myodes rutilus	Clethrionomys rutilus	USA	Alaska	Indian Point, north of LeConte Bay	56.7529	-132.527	2023-07-04	female	liver
KU	FN2537	KU:Mamm:174170	SAMN53032902	Myodes rutilus	Clethrionomys rutilus	USA	Alaska	Indian Point, north of LeConte Bay	56.7517	-132.529	2023-07-04	male	liver
KU	FN2538	KU:Mamm:174171	SAMN53032903	Myodes rutilus	Clethrionomys rutilus	USA	Alaska	Indian Point, north of LeConte Bay	56.7509	-132.531	2023-07-04	male	liver
KU	FN2539	KU:Mamm:174172	SAMN53032904	Myodes rutilus	Clethrionomys rutilus	USA	Alaska	Indian Point, north of LeConte Bay	56.7514	-132.53	2023-07-04	female	liver
KU	FN2541	KU:Mamm:174174	SAMN53032905	Myodes rutilus	Clethrionomys rutilus	USA	Alaska	Indian Point, north of LeConte Bay	56.7566	-132.52	2023-07-04	male	liver
KU	FN2542	KU:Mamm:174175	SAMN53032906	Myodes rutilus	Clethrionomys rutilus	USA	Alaska	Indian Point, north of LeConte Bay	56.7509	-132.531	2023-07-04	male	liver
KU	FN2543	KU:Mamm:174176	SAMN53032907	Myodes rutilus	Clethrionomys rutilus	USA	Alaska	Indian Point, north of LeConte Bay	56.7572	-132.529	2023-07-04	female	liver
KU	FN2549	KU:Mamm:174182	SAMN53032908	Myodes rutilus	Clethrionomys rutilus	USA	Alaska	Indian Point, north of LeConte Bay	NA	NA	2023-07-05	male	liver
KU	FN2551	KU:Mamm:174184	SAMN53032909	Myodes rutilus	Clethrionomys rutilus	USA	Alaska	Indian Point, north of LeConte Bay	56.7561	-132.53	2023-07-05	male	liver
KU	FN2553	KU:Mamm:174186	SAMN53032910	Myodes rutilus	Clethrionomys rutilus	USA	Alaska	Indian Point, north of LeConte Bay	56.7515	-132.529	2023-07-05	female	liver
KU	FN2558	KU:Mamm:174191	SAMN53032911	Myodes rutilus	Clethrionomys rutilus	USA	Alaska	Indian Point, north of LeConte Bay	56.7514	-132.531	2023-07-05	female	liver
KU	FN2559	KU:Mamm:174192	SAMN53032912	Myodes rutilus	Clethrionomys rutilus	USA	Alaska	Indian Point, north of LeConte Bay	56.7566	-132.52	2023-07-05	male	liver
KU	FN2560	KU:Mamm:174193	SAMN53032913	Myodes rutilus	Clethrionomys rutilus	USA	Alaska	Indian Point, north of LeConte Bay	56.7527	-132.528	2023-07-05	male	liver
KU	FN2561	KU:Mamm:174194	SAMN53032914	Myodes rutilus	Clethrionomys rutilus	USA	Alaska	Indian Point, north of LeConte Bay	56.7549	-132.528	2023-07-05	male	liver
KU	FN2562	KU:Mamm:174195	SAMN53032915	Myodes rutilus	Clethrionomys rutilus	USA	Alaska	Indian Point, north of LeConte Bay	56.7572	-132.521	2023-07-05	male	liver
KU	FN2563	KU:Mamm:174196	SAMN53032916	Myodes rutilus	Clethrionomys rutilus	USA	Alaska	Indian Point, north of LeConte Bay	56.7517	-132.529	2023-07-05	male	liver
KU	FN2564	KU:Mamm:174197	SAMN53032917	Myodes gapperi	Clethrionomys rutilus	USA	Alaska	Indian Point, north of LeConte Bay	56.7528	-132.528	2023-07-05	female	liver
KU	FN2565	KU:Mamm:174198	SAMN53032918	Myodes rutilus	Clethrionomys rutilus	USA	Alaska	Indian Point, north of LeConte Bay	56.7514	-132.53	2023-07-05	male	liver
KU	FN2570	KU:Mamm:174203	SAMN53032919	Myodes rutilus	Clethrionomys rutilus	USA	Alaska	Indian Point, north of LeConte Bay	NA	NA	2023-07-06	female	liver
KU	FN2575	KU:Mamm:174208	SAMN53032920	Myodes rutilus	Clethrionomys rutilus	USA	Alaska	Indian Point, north of LeConte Bay	56.7557	-132.526	2023-07-06	male	liver
KU	FN2582	KU:Mamm:174215	SAMN53032921	Myodes rutilus	Clethrionomys rutilus	USA	Alaska	Indian Point, north of LeConte Bay	56.7547	-132.528	2023-07-06	male	liver
KU	FN2583	KU:Mamm:174216	SAMN53032922	Myodes rutilus	Clethrionomys rutilus	USA	Alaska	Indian Point, north of LeConte Bay	56.7522	-132.528	2023-07-06	male	liver
KU	FN2585	KU:Mamm:174218	SAMN53032923	Myodes rutilus	Clethrionomys rutilus	USA	Alaska	Indian Point, north of LeConte Bay	NA	NA	2023-07-06	female	liver
KU	FN2586	KU:Mamm:174219	SAMN53032924	Myodes	Clethrionomys rutilus	USA	Alaska	Indian Point, north of LeConte Bay	NA	NA	2023-07-06	female	liver
KU	FN2587	KU:Mamm:174220	SAMN53032925	Myodes	Clethrionomys rutilus	USA	Alaska	Indian Point, north of LeConte Bay	56.7564	-132.529	2023-07-06	female	liver
KU	FN2594	KU:Mamm:174227	SAMN53032926	Myodes rutilus	Clethrionomys rutilus	USA	Alaska	Indian Point, north of LeConte Bay	56.7561	-132.53	2023-07-07	female	liver
KU	FN2595	KU:Mamm:174228	SAMN53032927	Myodes rutilus	Clethrionomys rutilus	USA	Alaska	Indian Point, north of LeConte Bay	56.753	-132.527	2023-07-07	male	liver
KU	FN413	KU:Mamm:173863	SAMN53032928	Myodes rutilus	Clethrionomys rutilus	Canada	Northwest Territories	Lady Evelyn Falls Territorial Park; North bank of the Kakisa River off Hwy 1	60.9861	-117.245	2022-07-04	female	liver
KU	FN414	KU:Mamm:173864	SAMN53032929	Myodes rutilus	3/4 gapperi, 1/4 rutilus	Canada	Northwest Territories	Lady Evelyn Falls Territorial Park; 1 mi. south of Kakisa town	60.9385	-117.387	2022-07-04	female	liver
KU	FN415	KU:Mamm:173865	SAMN53032930	Myodes rutilus	Clethrionomys rutilus	Canada	Northwest Territories	Lady Evelyn Falls Territorial Park; North bank of the Kakisa River off Hwy 1	60.9866	-117.245	2022-07-04	female	liver
KU	FN417	KU:Mamm:173867	SAMN53032931	Myodes rutilus	Clethrionomys gapperi	Canada	Northwest Territories	Lady Evelyn Falls Territorial Park; 1 mi. south of Kakisa town	60.9397	-117.386	2022-07-04	female	liver
KU	FN418	KU:Mamm:173868	SAMN53032932	Myodes rutilus	Clethrionomys rutilus	Canada	Northwest Territories	Lady Evelyn Falls Territorial Park; North bank of the Kakisa River off Hwy 1	60.9857	-117.246	2022-07-04	male	liver
KU	FN419	KU:Mamm:173869	SAMN53032933	Myodes rutilus	Clethrionomys rutilus	Canada	Northwest Territories	Lady Evelyn Falls Territorial Park; North bank of the Kakisa River off Hwy 1	60.9869	-117.245	2022-07-04	male	liver
KU	FN420	KU:Mamm:173870	SAMN53032934	Myodes rutilus	Clethrionomys rutilus	Canada	Northwest Territories	Lady Evelyn Falls Territorial Park; North bank of the Kakisa River off Hwy 1	60.987	-117.245	2022-07-04	male	liver
KU	FN421	KU:Mamm:173871	SAMN53032935	Myodes rutilus	Clethrionomys rutilus	Canada	Northwest Territories	Lady Evelyn Falls Territorial Park; 1 mi. north of Kakisa River off Hwy 1	60.9928	-117.268	2022-07-04	female	liver
KU	FN422	KU:Mamm:173872	SAMN53032936	Myodes rutilus	Clethrionomys rutilus	Canada	Northwest Territories	Lady Evelyn Falls Territorial Park; 1 mi. north of Kakisa River off Hwy 1	60.9944	-117.266	2022-07-04	male	liver
KU	FN423	KU:Mamm:173873	SAMN53032937	Myodes rutilus	Clethrionomys rutilus	Canada	Northwest Territories	Lady Evelyn Falls Territorial Park; North bank of the Kakisa River off Hwy 1	60.9859	-117.245	2022-07-04	male	liver
KU	FN424	KU:Mamm:173874	SAMN53032938	Myodes rutilus	Clethrionomys rutilus	Canada	Northwest Territories	Lady Evelyn Falls Territorial Park; North bank of the Kakisa River off Hwy 1	60.9871	-117.245	2022-07-04	female	liver
KU	FN428	KU:Mamm:173878	SAMN53032939	Myodes rutilus	Microtus pennsylvanicus	Canada	Northwest Territories	Lady Evelyn Falls Territorial Park; 1 mi. south of Kakisa town	60.9392	-117.386	2022-07-04	male	liver
KU	FN442	KU:Mamm:173892	SAMN53032940	Myodes rutilus	Clethrionomys gapperi	Canada	Northwest Territories	Lady Evelyn Falls Territorial Park; South bank of the Kakisa River off Hwy 1	60.9855	-117.243	2022-07-04	female	liver
KU	FN445	KU:Mamm:173895	SAMN53032941	Myodes rutilus	Clethrionomys gapperi	Canada	Northwest Territories	Lady Evelyn Falls Territorial Park; 3.1 mi. west of Hwy 1	60.9709	-117.305	2022-07-04	male	liver
KU	FN446	KU:Mamm:173896	SAMN53032942	Myodes rutilus	Clethrionomys rutilus	Canada	Northwest Territories	Lady Evelyn Falls Territorial Park; North bank of the Kakisa River off Hwy 1	60.9859	-117.245	2022-07-04	female	liver
KU	FN450	KU:Mamm:173900	SAMN53032943	Myodes gapperi	Clethrionomys gapperi	Canada	Northwest Territories	Lady Evelyn Falls Territorial Park; 3.1 mi. west of Hwy 1	60.9705	-117.301	2022-07-05	male	liver
KU	FN455	KU:Mamm:173905	SAMN53032944	Myodes rutilus	Clethrionomys rutilus	Canada	Northwest Territories	km marker 140 on Hwy 3; 62 miles south of Edzo	62.0133	-116.304	2022-07-06	female	liver
KU	FN456	KU:Mamm:173906	SAMN53032945	Myodes rutilus	Clethrionomys rutilus	Canada	Northwest Territories	km marker 140 on Hwy 3; 62 miles south of Edzo	62.0117	-116.305	2022-07-06	male	liver
KU	FN458	KU:Mamm:173908	SAMN53032946	Myodes rutilus	Clethrionomys rutilus	Canada	Northwest Territories	km marker 140 on Hwy 3; 62 miles south of Edzo	62.0137	-116.308	2022-07-06	female	liver
KU	FN459	KU:Mamm:173909	SAMN53032947	Myodes rutilus	Clethrionomys rutilus	Canada	Northwest Territories	km marker 140 on Hwy 3; 62 miles south of Edzo	62.0114	-116.303	2022-07-06	female	liver
KU	FN460	KU:Mamm:173910	SAMN53032948	Myodes rutilus	Clethrionomys rutilus	Canada	Northwest Territories	Reid Lake Territorial Park, __ mi. East of campground on Ingraham Trail Rd. (Highway 4)	62.4918	-113.446	2022-07-07	male	liver
KU	FN461	KU:Mamm:173911	SAMN53032949	Myodes rutilus	Clethrionomys rutilus	Canada	Northwest Territories	Reid Lake Territorial Park, __ mi. East of campground on Ingraham Trail Rd. (Highway 4)	62.4912	-113.453	2022-07-07	female	liver
KU	FN464	KU:Mamm:173914	SAMN53032950	Myodes rutilus	Clethrionomys rutilus	Canada	Northwest Territories	Yellowknife; __ mi north on Vee Lake Rd; west side of road	62.5298	-114.357	2022-07-09	female	liver
KU	FN485	KU:Mamm:173935	SAMN53032951	Myodes rutilus	Clethrionomys rutilus	USA	Alaska	Chilkat Lake Rd, __ mi from Haines Hwy	59.4964	-136.07	2022-07-15	male	liver
KU	FN499	KU:Mamm:173949	SAMN53032952	Myodes	Clethrionomys gapperi	USA	Alaska	Shake's Slough, north side of the Stikine River	56.7239	-132.092	2022-07-19	male	liver
KU	FN501	KU:Mamm:173951	SAMN53032953	Myodes	Clethrionomys gapperi	USA	Alaska	Shake's Slough, north side of the Stikine River	56.7242	-132.092	2022-07-19	male	liver
KU	FN502	KU:Mamm:173952	SAMN53032954	Myodes	Clethrionomys gapperi	USA	Alaska	Shake's Slough, north side of the Stikine River	56.7254	-132.09	2022-07-19	female	liver
KU	FN503	KU:Mamm:173953	SAMN53032955	Myodes	Clethrionomys gapperi	USA	Alaska	Shake's Slough, north side of the Stikine River	56.7238	-132.092	2022-07-19	male	liver
KU	FN505	KU:Mamm:173955	SAMN53032956	Myodes	Clethrionomys gapperi	USA	Alaska	Shake's Slough, north side of the Stikine River	56.7237	-132.092	2022-07-19	female	liver
KU	FN506	KU:Mamm:173956	SAMN53032957	Myodes	Clethrionomys gapperi	USA	Alaska	Shake's Slough, north side of the Stikine River	56.7251	-132.091	2022-07-19	female	liver
KU	FN534	KU:Mamm:173984	SAMN53032958	Myodes	Clethrionomys gapperi	USA	Alaska	Shake's Slough, north side of the Stikine River	56.714	-132.106	2022-07-20	male	liver
KU	FN535	KU:Mamm:173985	SAMN53032959	Myodes	Clethrionomys gapperi	USA	Alaska	Shake's Slough, north side of the Stikine River	56.7151	-132.106	2022-07-20	male	liver
KU	FN540	KU:Mamm:173990	SAMN53032960	Myodes	Clethrionomys gapperi	USA	Alaska	Shake's Slough, north side of the Stikine River	56.7249	-132.091	2022-07-20	male	liver
KU	FN541	KU:Mamm:173991	SAMN53032961	Myodes	Clethrionomys gapperi	USA	Alaska	Shake's Slough, north side of the Stikine River	56.7239	-132.092	2022-07-20	male	liver
KU	FN547	KU:Mamm:173997	SAMN53032962	Myodes	Clethrionomys gapperi	USA	Alaska	Shake's Slough, north side of the Stikine River	56.7246	-132.092	2022-07-20	male	liver
KU	FN550	KU:Mamm:174000	SAMN53032963	Myodes	Clethrionomys gapperi	USA	Alaska	Shake's Slough, north side of the Stikine River	56.7149	-132.103	2022-07-21	male	liver
KU	FN551	KU:Mamm:174001	SAMN53032964	Myodes	Clethrionomys gapperi	USA	Alaska	Shake's Slough, north side of the Stikine River	56.7144	-132.107	2022-07-21	male	liver
KU	FN556	KU:Mamm:174006	SAMN53032965	Myodes	Clethrionomys gapperi	USA	Alaska	Shake's Slough, north side of the Stikine River	56.7141	-132.106	2022-07-21	male	liver
KU	FN560	KU:Mamm:174010	SAMN53032966	Myodes	Clethrionomys gapperi	USA	Alaska	Shake's Slough, north side of the Stikine River	56.7146	-132.104	2022-07-21	male	liver
KU	FN561	KU:Mamm:174011	SAMN53032967	Myodes	Clethrionomys gapperi	USA	Alaska	Shake's Slough, north side of the Stikine River	56.715	-132.105	2022-07-21	male	liver
KU	FN563	KU:Mamm:174013	SAMN53032968	Myodes	Clethrionomys gapperi	USA	Alaska	Rynda's Cabin, south side of Stikine River off Andrew Creek	56.6644	-132.242	2022-07-21	female	liver
KU	FN572	KU:Mamm:174022	SAMN53032969	Myodes	Clethrionomys gapperi	USA	Alaska	Rynda's Cabin, south side of Stikine River off of Andrew's Slough	56.664	-132.241	2022-07-22	female	liver
KU	FN577	KU:Mamm:174027	SAMN53032970	Myodes	Clethrionomys gapperi	USA	Alaska	Rynda's Cabin, south side of Stikine River off of Andrew's Slough	56.6642	-132.242	2022-07-22	female	liver
KU	FN602	KU:Mamm:174052	SAMN53032971	Myodes	Clethrionomys gapperi	USA	Alaska	Rynda's Cabin, south side of Stikine River off of Andrew's Slough	56.6636	-132.242	2022-07-22	male	liver
KU	FN603	KU:Mamm:174053	SAMN53032972	Myodes	Clethrionomys gapperi	USA	Alaska	Rynda's Cabin, south side of Stikine River off of Andrew's Slough	56.6628	-132.241	2022-07-22	male	liver
KU	FN605	KU:Mamm:174055	SAMN53032973	Myodes	Clethrionomys gapperi	USA	Alaska	Rynda's Cabin, south side of Stikine River off of Andrew's Slough	56.6639	-132.242	2022-07-22	male	liver
KU	FN607	KU:Mamm:174057	SAMN53032974	Myodes	Clethrionomys gapperi	USA	Alaska	Rynda's Cabin, south side of Stikine River off of Andrew's Slough	56.663	-132.242	2022-07-22	female	liver
KU	FN608	KU:Mamm:174058	SAMN53032975	Myodes	Clethrionomys gapperi	USA	Alaska	Rynda's Cabin, south side of Stikine River off of Andrew's Slough	56.663	-132.242	2022-07-22	female	liver
KU	FN611	KU:Mamm:174061	SAMN53032976	Myodes		USA	Alaska	Rynda's Cabin, south side of Stikine River off of Andrew's Slough	56.6629	-132.242	2022-07-22	female	liver
KU	FN740	KU:Mamm:174121	SAMN53032977	Myodes	Clethrionomys gapperi	USA	Alaska	Rynda's Cabin, South side of the Stikine River off of Andrew's Slough	56.663	-132.242	2022-07-23	female	liver
KU	FN746	KU:Mamm:174127	SAMN53032978	Myodes	Clethrionomys gapperi	USA	Alaska	Rynda's Cabin, South side of the Stikine River off of Andrew's Slough	56.664	-132.242	2022-07-23	female	liver
MSB	NK132238	MSB:Mamm:147123	SAMN53032979	Myodes rutilus	Clethrionomys rutilus	Canada	British Columbia	Cassiar Highway (Hwy 37), Kinaskan Lake	57.5227	-130.19	2006-08-17	female	liver
MSB	NK132252	MSB:Mamm:147137	SAMN53032980	Myodes rutilus	Clethrionomys rutilus	Canada	British Columbia	Cassiar Highway (Hwy 37), 1km West of Willow Creek Crossing	57.4451	-130.232	2006-08-17	female	liver
MSB	NK132253	MSB:Mamm:147138	SAMN53032981	Myodes rutilus	Clethrionomys rutilus	Canada	British Columbia	Cassiar Highway (Hwy 37), 1km West of Willow Creek Crossing	57.4451	-130.232	2006-08-17	unknown	liver
MSB	NK132254	MSB:Mamm:147139	SAMN53032982	Myodes rutilus	Clethrionomys rutilus	Canada	British Columbia	Cassiar Highway (Hwy 37), 1km West of Willow Creek Crossing	57.4451	-130.232	2006-08-17	male	liver
MSB	NK132255	MSB:Mamm:147140	SAMN53032983	Myodes rutilus	Clethrionomys rutilus	Canada	British Columbia	Cassiar Highway (Hwy 37), 1km West of Willow Creek Crossing	57.4451	-130.232	2006-08-17	female	liver
MSB	NK132256	MSB:Mamm:147141	SAMN53032984	Myodes rutilus	Clethrionomys rutilus	Canada	British Columbia	Cassiar Highway (Hwy 37), 1km West of Willow Creek Crossing	57.4451	-130.232	2006-08-17	female	liver
MSB	NK132257	MSB:Mamm:147142	SAMN53032985	Myodes rutilus	Clethrionomys rutilus	Canada	British Columbia	Cassiar Highway (Hwy 37), 1km West of Willow Creek Crossing	57.4451	-130.232	2006-08-17	female	liver
MSB	NK132113	MSB:Mamm:147233	SAMN53032986	Myodes gapperi	Clethrionomys gapperi	Canada	British Columbia	Cassiar Highway (Hwy 37), Junction with Gamma Creek	56.9314	-130.122	2006-08-15	unknown	liver
MSB	NK132613	MSB:Mamm:147449	SAMN53032987	Myodes rutilus	Clethrionomys gapperi	Canada	British Columbia	Cassiar Highway (Hwy 37), Thomas Creek Crossing	57.1314	-130.28	2006-08-21	female	liver
MSB	NK132615	MSB:Mamm:147451	SAMN53032988	Myodes rutilus	Clethrionomys gapperi	Canada	British Columbia	Cassiar Highway (Hwy 37), Thomas Creek Crossing	57.1314	-130.28	2006-08-21	male	liver
MSB	NK132619	MSB:Mamm:147455	SAMN53032989	Myodes gapperi	Clethrionomys gapperi	Canada	British Columbia	Cassiar Highway (Hwy 37), Thomas Creek Crossing	57.1314	-130.28	2006-08-21	female	liver
MSB	NK132621	MSB:Mamm:147457	SAMN53032990	Myodes gapperi	Clethrionomys gapperi	Canada	British Columbia	Cassiar Highway (Hwy 37), Thomas Creek Crossing	57.1314	-130.28	2006-08-21	female	liver
MSB	NK132623	MSB:Mamm:147459	SAMN53032991	Myodes gapperi	Clethrionomys gapperi	Canada	British Columbia	Cassiar Highway (Hwy 37), Slate Creek Crossing	57.1551	-130.245	2006-08-21	male	liver
MSB	NK132627	MSB:Mamm:147463	SAMN53032992	Myodes rutilus	Clethrionomys gapperi	Canada	British Columbia	Cassiar Highway (Hwy 37), Slate Creek Crossing	57.1551	-130.245	2006-08-21	male	liver
MSB	NK132630	MSB:Mamm:147466	SAMN53032993	Myodes gapperi	Clethrionomys gapperi	Canada	British Columbia	Cassiar Highway (Hwy 37), Slate Creek Crossing	57.1551	-130.245	2006-08-21	female	liver
MSB	NK132224	MSB:Mamm:147516	SAMN53032994	Myodes rutilus	Clethrionomys rutilus	Canada	British Columbia	Cassiar Highway (Hwy 37), Todagin River crossing	57.6181	-130.076	2006-08-17	female	liver
MSB	NK132014	MSB:Mamm:147576	SAMN53032995	Myodes gapperi	Clethrionomys gapperi	Canada	British Columbia	Cassiar Highway (Hwy 37), 5km N of Bell II Crossing	56.7401	-129.874	2006-08-14	male	liver
MSB	NK132038	MSB:Mamm:147601	SAMN53032996	Myodes gapperi	Clethrionomys gapperi	Canada	British Columbia	Cassiar Highway (Hwy 37), Nigunsaw Summit	56.8754	-130.035	2006-08-14	female	liver
MSB	NK132511	MSB:Mamm:147647	SAMN53032997	Myodes gapperi	Clethrionomys gapperi	Canada	British Columbia	Cassiar Highway (Hwy 37), Thomas Creek Ccrossing	57.1314	-130.28	2006-08-20	female	liver
MSB	NK132540	MSB:Mamm:147685	SAMN53032998	Myodes gapperi	Clethrionomys gapperi	Canada	British Columbia	Cassiar Highway (Hwy 37), Devil Creek Crossing	57.0813	-130.264	2006-08-20	female	liver
MSB	NK132481	MSB:Mamm:147723	SAMN53032999	Myodes gapperi	Clethrionomys gapperi	Canada	British Columbia	Cassiar Highway (Hwy 37), Thomas Creek Ccrossing	57.1314	-130.28	2006-08-20	female	liver
MSB	NK137079	MSB:Mamm:149263	SAMN53033000	Myodes gapperi	Clethrionomys gapperi	USA	Alaska	Wrangell District, Stikine River and Andrew's Creek junction, Mount Rynda Cabin	56.6637	-132.245	2006-07-21	male	liver
MSB	NK137080	MSB:Mamm:149264	SAMN53033001	Myodes gapperi	Clethrionomys gapperi	USA	Alaska	Wrangell District, Stikine River and Andrew's Creek junction, Mount Rynda Cabin	56.6637	-132.245	2006-07-21	male	liver
MSB	NK137081	MSB:Mamm:149265	SAMN53033002	Myodes gapperi	Clethrionomys gapperi	USA	Alaska	Wrangell District, Stikine River and Andrew's Creek junction, Mount Rynda Cabin	56.6637	-132.245	2006-07-21	female	liver
MSB	NK156961	MSB:Mamm:155686	SAMN53033003	Myodes gapperi	Clethrionomys gapperi	Canada	British Columbia	Cassiar Highway (Hwy 37), Burrage River Crossing	57.2823	-130.269	2007-08-12	female	liver
MSB	NK156962	MSB:Mamm:155687	SAMN53033004	Myodes rutilus	Clethrionomys gapperi	Canada	British Columbia	Cassiar Highway (Hwy 37), Burrage River Crossing	57.2823	-130.269	2007-08-12	female	liver
MSB	NK156964	MSB:Mamm:155694	SAMN53033005	Myodes rutilus	Clethrionomys gapperi	Canada	British Columbia	Cassiar Highway (Hwy 37), Burrage River Crossing	57.2823	-130.269	2007-08-12	male	liver
MSB	NK156988	MSB:Mamm:155710	SAMN53033006	Myodes gapperi	Clethrionomys gapperi	Canada	British Columbia	Cassiar Highway (Hwy 37), Slate Creek Crossing	57.1698	-130.237	2007-08-12	male	liver
MSB	NK156993	MSB:Mamm:155711	SAMN53033007	Myodes rutilus	Clethrionomys gapperi	Canada	British Columbia	Cassiar Highway (Hwy 37), Slate Creek Crossing	57.1698	-130.237	2007-08-12	male	liver
MSB	NK156995	MSB:Mamm:155712	SAMN53033008	Myodes gapperi	Clethrionomys gapperi	Canada	British Columbia	Cassiar Highway (Hwy 37), Slate Creek Crossing	57.1698	-130.237	2007-08-12	female	liver
MSB	NK156965	MSB:Mamm:155730	SAMN53033009	Myodes rutilus	Clethrionomys gapperi	Canada	British Columbia	Cassiar Highway (Hwy 37), Burrage River Crossing	57.2823	-130.269	2007-08-12	female	liver
MSB	NK156963	MSB:Mamm:155731	SAMN53033010	Myodes rutilus	Clethrionomys gapperi	Canada	British Columbia	Cassiar Highway (Hwy 37), Burrage River Crossing	57.2823	-130.269	2007-08-12	male	liver
MSB	NK156900	MSB:Mamm:155751	SAMN53033011	Myodes gapperi	Clethrionomys gapperi	Canada	British Columbia	Cassiar Highway (Hwy 37), Burrage River Crossing	57.2823	-130.269	2007-08-11	female	liver
MSB	NK156901	MSB:Mamm:155752	SAMN53033012	Myodes rutilus	Clethrionomys gapperi	Canada	British Columbia	Cassiar Highway (Hwy 37), Burrage River Crossing	57.2823	-130.269	2007-08-11	male	liver
MSB	NK156899	MSB:Mamm:155753	SAMN53033013	Myodes rutilus	Clethrionomys gapperi	Canada	British Columbia	Cassiar Highway (Hwy 37), Burrage River Crossing	57.2823	-130.269	2007-08-11	female	liver
MSB	NK156898	MSB:Mamm:155862	SAMN53033014	Myodes rutilus	Clethrionomys gapperi	Canada	British Columbia	Cassiar Highway (Hwy 37), Burrage River Crossing	57.2823	-130.269	2007-08-11	female	liver
MSB	NK148210	MSB:Mamm:157962	SAMN53033015	Myodes gapperi	Clethrionomys gapperi	Canada	British Columbia	Stewart-Cassiar Highway, British Columbia Highway 37, Dease Lake Highway, 21.6 km N Meziadin Junction	56.2797	-129.347	2003-06-07	female	liver
MSB	NK148410	MSB:Mamm:158085	SAMN53033016	Myodes rutilus	Clethrionomys rutilus	Canada	British Columbia	about 2.2 road kilometers south of Stikine River along Stewart-Cassiar Highway	58.0318	-129.931	2003-06-16	female	liver
MSB	NK148337	MSB:Mamm:158231	SAMN53033017	Myodes gapperi	Clethrionomys gapperi	Canada	British Columbia	S side Dettaki Creek	56.5413	-129.542	2003-06-13	male	liver
MSB	NK148349	MSB:Mamm:158253	SAMN53033018	Myodes gapperi	Clethrionomys gapperi	Canada	British Columbia	S side Glacier creek	56.5966	-129.648	2003-06-14	male	liver
MSB	NK148225	MSB:Mamm:158381	SAMN53033019	Myodes gapperi	Clethrionomys gapperi	Canada	British Columbia	Stewart-Cassiar Highway, British Columbia Highway 37, Dease Lake Highway, 36.1 km N Meziadin Junction	56.3654	-129.275	2003-06-08	male	liver
MSB	NK148621	MSB:Mamm:198875	SAMN53033020	Myodes rutilus	Clethrionomys rutilus	Canada	British Columbia	8 km. N Iskut	57.8901	-130.044	2003-06-22	male	liver
MSB	NK149345	MSB:Mamm:199211	SAMN53033021	Myodes gapperi	Clethrionomys gapperi	Canada	British Columbia	No specific locality recorded	56.3194	-129.346	2003-08-17	female	liver
MSB	NK149373	MSB:Mamm:199217	SAMN53033022	Myodes gapperi	Clethrionomys gapperi	Canada	British Columbia	Spruce Creek	56.3506	-129.278	2003-08-17	female	liver
MSB	NK149432	MSB:Mamm:199275	SAMN53033023	Myodes gapperi	Clethrionomys gapperi	Canada	British Columbia	No specific locality recorded	56.2962	-129.352	2003-08-18	male	liver
MSB	NK233117	MSB:Mamm:266678	SAMN53033024	Myodes	Clethrionomys gapperi	Canada	British Columbia	South of Kinaskan Lake	57.3019	-130.254	2013-08-05	female	liver
MSB	NK233125	MSB:Mamm:266686	SAMN53033025	Myodes	Clethrionomys gapperi	Canada	British Columbia	South of Kinaskan Lake	57.3016	-130.255	2013-08-05	male	liver
MSB	NK233127	MSB:Mamm:266688	SAMN53033026	Myodes	Clethrionomys gapperi	Canada	British Columbia	South of Kinaskan Lake	57.3027	-130.256	2013-08-05	female	liver
MSB	NK233147	MSB:Mamm:266704	SAMN53033027	Myodes	Clethrionomys gapperi	Canada	British Columbia	South of Kinaskan Lake	57.3015	-130.255	2013-08-07	male	liver
MSB	NK318805		SAMN53033028	Myodes	Clethrionomys gapperi	Canada	Northwest Territories	Lady Evelyn Falls Territorial Park; 3.1 mi. west of Hwy 1	NA	NA	2022	NA	liver
MSB	NK318834		SAMN53033029	Myodes	Clethrionomys rutilus	Canada	Northwest Territories	km marker 140 on Hwy 3; 62 miles south of Edzo	62.0109	-116.301	2022	NA	liver
MSB	NK326083	MSB:Mamm:347658	SAMN53033030	Myodes rutilus	Clethrionomys rutilus	USA	Alaska	Indian Point, north of LeConte Bay	56.7515	-132.529	2023-07-04	female	liver
MSB	NK326084	MSB:Mamm:347659	SAMN53033031	Myodes rutilus	Clethrionomys rutilus	USA	Alaska	Indian Point, north of LeConte Bay	56.7507	-132.531	2023-07-04	female	liver
MSB	NK326085	MSB:Mamm:347660	SAMN53033032	Myodes rutilus	Clethrionomys rutilus	USA	Alaska	Indian Point, north of LeConte Bay	56.7561	-132.53	2023-07-04	male	liver
MSB	NK326086	MSB:Mamm:347661	SAMN53033033	Myodes rutilus	Clethrionomys rutilus	USA	Alaska	Indian Point, north of LeConte Bay	56.7514	-132.531	2023-07-04	male	liver
MSB	NK326087	MSB:Mamm:347662	SAMN53033034	Myodes rutilus	Clethrionomys rutilus	USA	Alaska	Indian Point, north of LeConte Bay	56.7517	-132.529	2023-07-04	male	liver
MSB	NK326089	MSB:Mamm:347679	SAMN53033035	Myodes rutilus	Clethrionomys rutilus	USA	Alaska	Indian Point, North of LeConte Bay	56.7515	-132.531	2023-07-04	female	liver
MSB	NK326090	MSB:Mamm:347668	SAMN53033036	Myodes rutilus		USA	Alaska	Indian Point, North of LeConte Bay	56.7568	-132.529	2023-07-04	female	liver
MSB	NK326093	MSB:Mamm:347680	SAMN53033037	Myodes rutilus		USA	Alaska	Indian Point, North of LeConte Bay	56.757	-132.529	2023-07-04	male	liver
MSB	NK326095	MSB:Mamm:348007	SAMN53033038	Myodes rutilus	Clethrionomys rutilus	USA	Alaska	Indian Point, north of LeConte Bay	56.7561	-132.53	2023-07-05	female	liver
MSB	NK326096	MSB:Mamm:347681	SAMN53033039	Myodes rutilus	Clethrionomys rutilus	USA	Alaska	Indian Point, North of LeConte Bay	56.7509	-132.531	2023-07-05	female	liver
MSB	NK326097	MSB:Mamm:347682	SAMN53033040	Myodes rutilus	Clethrionomys rutilus	USA	Alaska	Indian Point, north of LeConte Bay	56.7547	-132.528	2023-07-05	female	liver
MSB	NK326098	MSB:Mamm:347669	SAMN53033041	Myodes rutilus	Clethrionomys rutilus	USA	Alaska	Indian Point, north of LeConte Bay	56.7517	-132.529	2023-07-05	female	liver
MSB	NK326099	MSB:Mamm:347902	SAMN53033042	Myodes rutilus	Clethrionomys rutilus	USA	Alaska	Indian Point, north of LeConte Bay	56.756	-132.526	2023-07-05	male	liver
MSB	NK326100	MSB:Mamm:348008	SAMN53033043	Myodes rutilus	Clethrionomys rutilus	USA	Alaska	Indian Point, north of LeConte Bay	56.7517	-132.529	2023-07-05	male	liver
MSB	NK326101	MSB:Mamm:347685	SAMN53033044	Myodes rutilus	Clethrionomys rutilus	USA	Alaska	Indian Point, north of LeConte Bay	56.7514	-132.531	2023-07-05	female	liver
MSB	NK326102	MSB:Mamm:348009	SAMN53033045	Myodes rutilus	Clethrionomys rutilus	USA	Alaska	Indian Point, north of LeConte Bay	56.7572	-132.521	2023-07-05	male	liver
MSB	NK326106	MSB:Mamm:347683	SAMN53033046	Myodes rutilus	Clethrionomys rutilus	USA	Alaska	Indian Point, north of LeConte Bay	56.7517	-132.529	2023-07-05	male	liver
MSB	NK326107	MSB:Mamm:347670	SAMN53033047	Myodes rutilus	Clethrionomys rutilus	USA	Alaska	Indian Point, north of LeConte Bay	56.753	-132.526	2023-07-05	male	liver
MSB	NK326108	MSB:Mamm:347671	SAMN53033048	Myodes rutilus	Clethrionomys rutilus	USA	Alaska	Indian Point, north of LeConte Bay	56.7571	-132.521	2023-07-05	male	liver
MSB	NK326113	MSB:Mamm:347672	SAMN53033049	Myodes rutilus	Clethrionomys rutilus	USA	Alaska	Indian Point, north of LeConte Bay	56.7572	-132.521	2023-07-06	female	liver
MSB	NK326115	MSB:Mamm:347687	SAMN53033050	Myodes rutilus	Clethrionomys rutilus	USA	Alaska	Indian Point, north of LeConte Bay	56.7572	-132.521	2023-07-06	male	liver
MSB	NK326116	MSB:Mamm:347688	SAMN53033051	Myodes rutilus		USA	Alaska	Indian Point, north of LeConte Bay	56.7564	-132.529	2023-07-06	male	liver
MSB	NK326119	MSB:Mamm:347690	SAMN53033052	Myodes rutilus		USA	Alaska	Indian Point, north of LeConte Bay	56.7569	-132.529	2023-07-06	female	liver
UAM	AF59305	UAM:Mamm:100098	SAMN53033053	Myodes gapperi	Clethrionomys rutilus	USA	Alaska	Thomas Bay small mammal transect, large forest, Petersburg Quad, Alexander Archipelago	56.941	-132.828	2002-10-23	male	liver
UAM	AF59304	UAM:Mamm:100102	SAMN53033054	Myodes gapperi	Clethrionomys rutilus	USA	Alaska	Thomas Bay small mammal transect, large forest, Petersburg Quad, Alexander Archipelago	56.941	-132.828	2002-10-23	female	liver
UAM	AF59888	UAM:Mamm:100156	SAMN53033055	Myodes gapperi	Clethrionomys rutilus	USA	Alaska	Thomas Bay small mammal transect, mixed forest, Petersburg Quad, Alexander Archipelago	56.93	-132.862	2002-10-24	female	liver
UAM	AF59895	UAM:Mamm:100160	SAMN53033056	Myodes gapperi	Clethrionomys rutilus	USA	Alaska	Thomas Bay small mammal transect, mixed forest, Petersburg Quad, Alexander Archipelago	56.93	-132.862	2002-10-24	male	liver
UAM	AF59891	UAM:Mamm:100185	SAMN53033057	Myodes gapperi	Clethrionomys rutilus	USA	Alaska	Thomas Bay small mammal transect, mixed forest, Petersburg Quad, Alexander Archipelago	56.93	-132.862	2002-10-24	male	liver
UAM	AF59898	UAM:Mamm:100187	SAMN53033058	Myodes gapperi		USA	Alaska	Thomas Bay small mammal transect, riparian spruce, Petersburg Quad, Alexander Archipelago	56.9505	-132.784	2002-10-22	female	liver
UAM	AF2567	UAM:Mamm:20640	SAMN53033059	Myodes gapperi	Clethrionomys gapperi	USA	Alaska	Anita Bay area	56.1833	-132.483	1992-07-11	female	liver
UAM	AF2623	UAM:Mamm:20694	SAMN53033060	Myodes gapperi stikinensis	Clethrionomys gapperi	USA	Alaska	Stikine River, Figure Eight Lake	56.7	-132.25	1992-07-14	male	liver
UAM	AF2644	UAM:Mamm:20711	SAMN53033061	Myodes gapperi stikinensis	Clethrionomys gapperi	USA	Alaska	Stikine River, Figure Eight Lake	56.7	-132.25	1992-07-14	male	liver
UAM	AF2655	UAM:Mamm:20722	SAMN53033062	Myodes gapperi stikinensis	Clethrionomys gapperi	USA	Alaska	Stikine River, Figure Eight Lake	56.7	-132.25	1992-07-15	female	liver
UAM	AF2669	UAM:Mamm:20736	SAMN53033063	Myodes gapperi	Clethrionomys gapperi	USA	Alaska	Stikine River, Petersburg Quad, Alexander Archipelago, Limb Island	56.675	-132.283	1992-07-16	female	liver
UAM	AF2670	UAM:Mamm:20737	SAMN53033064	Myodes gapperi	Clethrionomys gapperi	USA	Alaska	Limb Island, Stikine River, Petersburg Quad, Alexander Archipelago, Limb Island	56.7	-132.25	1992-07-16	male	liver
UAM	AF2671	UAM:Mamm:20738	SAMN53033065	Myodes gapperi	Clethrionomys gapperi	USA	Alaska	Limb Island, Stikine River, Petersburg Quad, Alexander Archipelago, Limb Island	56.7	-132.25	1992-07-16	male	liver
UAM	AF2819	UAM:Mamm:20791	SAMN53033066	Myodes gapperi	Clethrionomys gapperi	USA	Alaska	Stikine River, Petersburg Quad, Alexander Archipelago, Farm Island	56.6333	-132.417	1992-07-25	male	liver
UAM	AF2821	UAM:Mamm:20792	SAMN53033067	Myodes gapperi	Clethrionomys gapperi	USA	Alaska	Stikine River, Petersburg Quad, Alexander Archipelago, Farm Island	56.6333	-132.417	1992-07-25	female	liver
UAM	AF2812	UAM:Mamm:20794	SAMN53033068	Myodes gapperi stikinensis	Clethrionomys gapperi	USA	Alaska	Stikine River	56.6333	-132.417	1992-07-25	male	liver
UAM	AF2823	UAM:Mamm:20796	SAMN53033069	Myodes gapperi stikinensis	Clethrionomys gapperi	USA	Alaska	Stikine River, Petersburg Quad, Alexander Archipelago, Farm Island	56.6333	-132.417	1992-07-25	male	liver
UAM	AF2825	UAM:Mamm:20797	SAMN53033070	Myodes gapperi stikinensis	Clethrionomys gapperi	USA	Alaska	Stikine River, Petersburg Quad, Alexander Archipelago, Farm Island	56.6333	-132.417	1992-07-25	male	liver
UAM	AF2824	UAM:Mamm:20798	SAMN53033071	Myodes gapperi stikinensis	Clethrionomys gapperi	USA	Alaska	Stikine River	56.6333	-132.417	1992-07-25	female	liver
UAM	AF3791	UAM:Mamm:23201	SAMN53033072	Alticola lemminus	Alticola lemminus	Russia		Stokovo	61.8445	147.663	1992-09-03	male	liver
UAM	AF4265	UAM:Mamm:23423	SAMN53033073	Myodes gapperi phaeus	Clethrionomys gapperi	USA	Alaska	head of Nakat Inlet	54.95	-130.75	1993-07-08	female	liver
UAM	AF4353	UAM:Mamm:23474	SAMN53033074	Myodes gapperi	Clethrionomys gapperi	USA	Alaska	mouth of Unuk River	56.0833	-131.1	1993-07-19	female	liver
UAM	AF4720	UAM:Mamm:23754	SAMN53033075	Myodes gapperi	Clethrionomys gapperi	USA	Alaska	Union Bay, N shore at mouth	55.75	-132.183	1993-07-22	female	liver
UAM	AF2838	UAM:Mamm:29980	SAMN53033076	Myodes gapperi	Clethrionomys gapperi	USA	Alaska	Stikine River, Ellis cabin, Petersburg Quad, Alexander Archipelago, Farm Island	56.6333	-132.417	1992-07-25	female	liver
UAM	AF2854	UAM:Mamm:29986	SAMN53033077	Myodes gapperi	Clethrionomys gapperi	USA	Alaska	Stikine River, Ellis cabin, Petersburg Quad, Alexander Archipelago, Farm Island	56.6333	-132.417	1992-07-25	female	liver
UAM	AF2856	UAM:Mamm:29987	SAMN53033078	Myodes gapperi	Clethrionomys gapperi	USA	Alaska	Stikine River, Ellis cabin, Petersburg Quad, Alexander Archipelago, Farm Island	56.6333	-132.417	1992-07-25	male	liver
UAM	AF2822	UAM:Mamm:29988	SAMN53033079	Myodes gapperi	Clethrionomys gapperi	USA	Alaska	Stikine River, Petersburg Quad, Alexander Archipelago, Farm Island	56.6333	-132.417	1992-07-25	female	liver
UAM	AF7474	UAM:Mamm:34216	SAMN53033080	Alticola lemminus	Alticola lemminus	Russia		Vsadnik Bay	64.38	-173.3	1994-08-24	female	liver
UAM	AF12770	UAM:Mamm:41893	SAMN53033081	Myodes gapperi	Clethrionomys gapperi	Canada	British Columbia	Iskut River Valley	57.1356	-130.286	1995-08-05	male	liver
UAM	AF17263	UAM:Mamm:42430	SAMN53033082	Myodes rutilus	Clethrionomys rutilus	USA	Alaska	Excursion Inlet, E side	58.4167	-135.433	1996-08-11	female	liver
UAM	AF19604	UAM:Mamm:44579	SAMN53033083	Myodes rutilus	Clethrionomys rutilus	USA	Alaska	Cape Fanshaw	57.2164	-133.501	1997-06-22	male	liver
UAM	AF19687	UAM:Mamm:44610	SAMN53033084	Myodes rutilus		USA	Alaska	Limestone Inlet	58.0367	-133.958	1997-06-29	male	liver
UAM	AF12749	UAM:Mamm:47614	SAMN53033085	Myodes gapperi	Clethrionomys gapperi	Canada	British Columbia	Iskut River Valley	57.1356	-130.286	1995-08-04	male	liver
UAM	AF12771	UAM:Mamm:47615	SAMN53033086	Myodes gapperi	Clethrionomys gapperi	Canada	British Columbia	Iskut River Valley	57.1356	-130.286	1995-08-05	female	liver
UAM	AF21914	UAM:Mamm:48857	SAMN53033087	Myodes rutilus	Clethrionomys rutilus	USA	Alaska	Jap Creek	56.7728	-132.607	1997-08-03	male	liver
UAM	AF21922	UAM:Mamm:48863	SAMN53033088	Myodes rutilus		USA	Alaska	Petersburg Quad, Alexander Archipelago	56.9661	-132.817	1997-08-04	male	liver
UAM	AF27233	UAM:Mamm:50109	SAMN53033089	Myodes gapperi	Clethrionomys gapperi	USA	Alaska	Nemo	56.25	-132.317	1997-11-20	female	liver
UAM	AF21801	UAM:Mamm:50293	SAMN53033090	Myodes gapperi	Clethrionomys gapperi	USA	Alaska	Berg Bay	56.3636	-132.008	1997-08-02	female	liver
UAM	AF21802	UAM:Mamm:50294	SAMN53033091	Myodes gapperi	Clethrionomys gapperi	USA	Alaska	Berg Bay, Petersburg Quad, Alexander Archipelago	56.3636	-132.008	1997-08-02	male	liver
UAM	AF21818	UAM:Mamm:50295	SAMN53033092	Myodes gapperi	Clethrionomys gapperi	USA	Alaska	Berg Bay, Petersburg Quad, Alexander Archipelago	56.3636	-132.008	1997-08-04	male	liver
UAM	AF21819	UAM:Mamm:50296	SAMN53033093	Myodes gapperi	Clethrionomys gapperi	USA	Alaska	Berg Bay, Petersburg Quad, Alexander Archipelago	56.3636	-132.008	1997-08-04	male	liver
UAM	AF21400	UAM:Mamm:50297	SAMN53033094	Myodes gapperi	Clethrionomys gapperi	USA	Alaska	Mallard Slough	56.71	-132.54	1997-07-29	female	liver
UAM	AF21402	UAM:Mamm:50298	SAMN53033095	Myodes gapperi	Clethrionomys gapperi	USA	Alaska	Mallard Slough	56.71	-132.54	1997-07-29	female	liver
UAM	AF21422	UAM:Mamm:50299	SAMN53033096	Myodes gapperi	Clethrionomys gapperi	USA	Alaska	Mallard Slough, Petersburg Quad, Alexander Archipelago	56.71	-132.54	1997-07-30	male	liver
UAM	AF21424	UAM:Mamm:50300	SAMN53033097	Myodes gapperi	Clethrionomys gapperi	USA	Alaska	Mallard Slough, Petersburg Quad, Alexander Archipelago	56.71	-132.54	1997-07-30	female	liver
UAM	AF21425	UAM:Mamm:50301	SAMN53033098	Myodes gapperi	Microtus pennsylvanicus	USA	Alaska	Mallard Slough, Petersburg Quad, Alexander Archipelago	56.71	-132.54	1997-07-30	male	liver
UAM	AF21449	UAM:Mamm:50302	SAMN53033099	Myodes gapperi	Clethrionomys gapperi	USA	Alaska	Mallard Slough, Petersburg Quad, Alexander Archipelago	56.71	-132.54	1997-07-31	male	liver
UAM	AF21452	UAM:Mamm:50303	SAMN53033100	Myodes gapperi	Clethrionomys gapperi	USA	Alaska	Mallard Slough, Petersburg Quad, Alexander Archipelago	56.71	-132.54	1997-07-31	female	liver
UAM	AF21454	UAM:Mamm:50304	SAMN53033101	Myodes gapperi	Clethrionomys gapperi	USA	Alaska	Mallard Slough, Petersburg Quad, Alexander Archipelago	56.71	-132.54	1997-07-31	male	liver
UAM	AF21456	UAM:Mamm:50305	SAMN53033102	Myodes gapperi	Clethrionomys gapperi	USA	Alaska	Mallard Slough, Petersburg Quad, Alexander Archipelago	56.71	-132.54	1997-07-31	female	liver
UAM	AF21401	UAM:Mamm:50483	SAMN53033103	Myodes gapperi	Clethrionomys gapperi	USA	Alaska	Mallard Slough, Petersburg Quad, Alexander Archipelago	56.71	-132.54	1997-07-29	female	liver
UAM	AF21403	UAM:Mamm:50489	SAMN53033104	Myodes gapperi	Clethrionomys gapperi	USA	Alaska	Mallard Slough, Petersburg Quad, Alexander Archipelago	56.71	-132.54	1997-07-29	female	liver
UAM	AF21418	UAM:Mamm:50491	SAMN53033105	Myodes gapperi	Clethrionomys gapperi	USA	Alaska	Mallard Slough, Petersburg Quad, Alexander Archipelago	56.71	-132.54	1997-07-30	male	liver
UAM	AF22009	UAM:Mamm:50974	SAMN53033106	Myodes rutilus	Clethrionomys rutilus	USA	Alaska	Chilkat Peninsula; Mud Bay	59.1625	-135.358	1997-07-05	female	liver
UAM	AF21337	UAM:Mamm:50979	SAMN53033107	Myodes rutilus	Clethrionomys rutilus	USA	Alaska	Echo Cove	58.6636	-134.905	1997-07-23	male	liver
UAM	AF25404	UAM:Mamm:51131	SAMN53033108	Myodes gapperi	Clethrionomys gapperi	USA	Alaska	Bond Bay	55.5317	-131.959	1998-06-03	female	liver
UAM	AF26285	UAM:Mamm:51527	SAMN53033109	Myodes rutilus	Clethrionomys rutilus	USA	Alaska	Denali National Park, Kiki Creek site	63.7253	-149.053	1998-07-30	female	liver
UAM	AF25965	UAM:Mamm:51962	SAMN53033110	Myodes gapperi	Clethrionomys gapperi	USA	Alaska	Tyee	56.2206	-131.474	1998-08-06	female	liver
UAM	AF12748	UAM:Mamm:52520	SAMN53033111	Myodes gapperi	Clethrionomys gapperi	Canada	British Columbia	Iskut River Valley	57.1356	-130.286	1995-08-04	female	liver
UAM	AF12772	UAM:Mamm:52534	SAMN53033112	Myodes gapperi	Clethrionomys gapperi	Canada	British Columbia	Iskut River Valley	57.1356	-130.286	1995-08-05	female	liver
UAM	AF45172	UAM:Mamm:59534	SAMN53033113	Myodes gapperi	Clethrionomys gapperi	USA	Minnesota	Milford Township (T:110N R:31W S:13 NW1/2, NW1/4)	44.3335	-94.502	2001-07-08	male	liver
UAM	AF46785	UAM:Mamm:59916	SAMN53033114	Myodes gapperi	Clethrionomys gapperi	Canada	British Columbia	5 km north of Meziadin Junction	56.115	-129.283	2001-09-19	female	liver
UAM	AF26038	UAM:Mamm:64034	SAMN53033115	Myodes gapperi	Clethrionomys gapperi	USA	Alaska	Duck Point	56.1886	-131.581	1998-08-10	unknown	liver
UAM	AF21484	UAM:Mamm:68272	SAMN53033116	Myodes gapperi	Clethrionomys gapperi	USA	Alaska	Mallard Slough, Petersburg Quad, Alexander Archipelago	56.71	-132.54	1997-08-01	female	liver
UAM	AF21485	UAM:Mamm:68273	SAMN53033117	Myodes gapperi	Microtus pennsylvanicus	USA	Alaska	Mallard Slough, Petersburg Quad, Alexander Archipelago	56.71	-132.54	1997-08-01	male	liver
UAM	AF21811	UAM:Mamm:68414	SAMN53033118	Myodes gapperi	Clethrionomys gapperi	USA	Alaska	Berg Bay, Petersburg Quad, Alexander Archipelago	56.3636	-132.008	1997-08-02	male	liver
UAM	AF21893	UAM:Mamm:68435	SAMN53033119	Myodes	Clethrionomys rutilus	USA	Alaska	Jap Creek, Petersburg Quad, Alexander Archipelago	56.7728	-132.607	1997-08-01	unknown	liver
UAM	AF21894	UAM:Mamm:68436	SAMN53033120	Myodes	Clethrionomys rutilus	USA	Alaska	Jap Creek, Petersburg Quad, Alexander Archipelago	56.7728	-132.607	1997-08-01	unknown	liver
UAM	AF21895	UAM:Mamm:68437	SAMN53033121	Myodes	Clethrionomys rutilus	USA	Alaska	Jap Creek, Petersburg Quad, Alexander Archipelago	56.7728	-132.607	1997-08-01	male	liver
UAM	AF21896	UAM:Mamm:68438	SAMN53033122	Myodes	Clethrionomys rutilus	USA	Alaska	Jap Creek, Petersburg Quad, Alexander Archipelago	56.7728	-132.607	1997-08-01	male	liver
UAM	AF21900	UAM:Mamm:68442	SAMN53033123	Myodes rutilus	Clethrionomys rutilus	USA	Alaska	Jap Creek, Petersburg Quad, Alexander Archipelago	56.7728	-132.607	1997-08-02	female	liver
UAM	AF21901	UAM:Mamm:68443	SAMN53033124	Myodes	Clethrionomys rutilus	USA	Alaska	Jap Creek, Petersburg Quad, Alexander Archipelago	56.7728	-132.607	1997-08-02	female	liver
UAM	AF21902	UAM:Mamm:68444	SAMN53033125	Myodes	Clethrionomys rutilus	USA	Alaska	Jap Creek, Petersburg Quad, Alexander Archipelago	56.7728	-132.607	1997-08-02	male	liver
UAM	AF21903	UAM:Mamm:68445	SAMN53033126	Myodes	Clethrionomys rutilus	USA	Alaska	Jap Creek, Petersburg Quad, Alexander Archipelago	56.7728	-132.607	1997-08-02	male	liver
UAM	AF21904	UAM:Mamm:68446	SAMN53033127	Myodes rutilus	Clethrionomys rutilus	USA	Alaska	Jap Creek, Petersburg Quad, Alexander Archipelago	56.7728	-132.607	1997-08-02	female	liver
UAM	AF21915	UAM:Mamm:68452	SAMN53033128	Myodes	Clethrionomys rutilus	USA	Alaska	Jap Creek, Petersburg Quad, Alexander Archipelago	56.7728	-132.607	1997-08-03	female	liver
UAM	AF21919	UAM:Mamm:68454	SAMN53033129	Myodes	Clethrionomys rutilus	USA	Alaska	Petersburg Quad, Alexander Archipelago	56.9661	-132.817	1997-08-04	female	liver
UAM	AF29056	UAM:Mamm:71045	SAMN53033130	Myodes gapperi	Clethrionomys gapperi	USA	Alaska	E side Reflection Lake	56.0108	-131.567	1999-06-30	female	liver
UAM	AF29225	UAM:Mamm:71217	SAMN53033131	Myodes gapperi	Clethrionomys gapperi	USA	Alaska	SW Manzanita Bay	55.5825	-130.967	1999-07-05	female	liver
UAM	AF29299	UAM:Mamm:71295	SAMN53033132	Myodes gapperi	Clethrionomys gapperi	USA	Alaska	Point Louise, Rudyerd Bay	55.545	-130.87	1999-07-10	female	liver
UAM	AF29311	UAM:Mamm:71308	SAMN53033133	Myodes gapperi	Clethrionomys gapperi	USA	Alaska	Rudyerd Bay	55.5544	-130.859	1999-07-10	female	liver
UAM	AF29411	UAM:Mamm:71412	SAMN53033134	Myodes gapperi	Clethrionomys gapperi	USA	Alaska	Ledge Point, Walker Cove	55.7056	-130.893	1999-07-13	female	liver
UAM	AF29419	UAM:Mamm:71420	SAMN53033135	Myodes gapperi	Clethrionomys gapperi	USA	Alaska	Hut Point, Walker Cove	55.7133	-130.901	1999-07-13	male	liver
UAM	AF29577	UAM:Mamm:71477	SAMN53033136	Myodes gapperi	Clethrionomys gapperi	USA	Alaska	Ward Lake	55.4147	-131.696	1999-07-16	male	liver
UAM	AF4969	UAM:Mamm:76251	SAMN53033137	Myodes gapperi phaeus	Clethrionomys gapperi	USA	Alaska	Chickamin River, Wolf cabin	55.7667	-130.883	1993-07-26	male	liver
UWZM	WK1514		SAMN53033138	Myodes	Clethrionomys rutilus	Canada	Northwest Territories	Lady Evelyn Falls Territorial Park; 1 mi. north of Kakisa River off Hwy 1	60.9927	-117.268	2022	NA	liver
UWZM	WK1517		SAMN53033139	Myodes	Clethrionomys gapperi	Canada	Northwest Territories	Lady Evelyn Falls Territorial Park; 3.1 mi. west of Hwy 1	60.971	-117.302	2022	NA	liver
UWZM	WK1518		SAMN53033140	Myodes	Clethrionomys gapperi	Canada	Northwest Territories	Lady Evelyn Falls Territorial Park; 1 mi. south of Kakisa town	60.9396	-117.386	2022	NA	liver
UWZM	WK1521		SAMN53033141	Myodes	Clethrionomys gapperi	Canada	Northwest Territories	Lady Evelyn Falls Territorial Park; 3.1 mi. west of Hwy 1	60.9709	-117.301	2022	NA	liver
UWZM	WK1531		SAMN53033142	Myodes	Clethrionomys gapperi	Canada	Northwest Territories	Lady Evelyn Falls Territorial Park; South bank of the Kakisa River off Hwy 1	60.9843	-117.242	2022	NA	liver
*Museum abbreviations:
KU	University of Kansas Biodiversity Institute
MSB	University of New Mexico Museum of Southwestern Biology
UAM	University of Alaska Museum of the North
UWZM	University of Wisconsin Zoological Museum
